# Supplementary material for: Mechanically Tough and Highly Stretchable Hydrogels Based on Polyurethane for Sensitive Strain Sensor
Source: Polymers (Basel). 2023 Sep 27;15(19):3902. doi: 10.3390/polym15193902 (PMC10575362; doi:10.3390/polym15193902)
Supplement: Supplementary file 1 [file polymers-15-03902-s001.zip]

Archive with 1 entries (1 files):
- polymers-2595299-supplementary.pdf
